# Supplementary material for: Autonomous Purkinje cell activation instructs bidirectional motor learning through evoked dendritic calcium signaling
Source: Nat Commun. 2021 Apr 12;12:2153. doi: 10.1038/s41467-021-22405-8 (PMC8042043; doi:10.1038/s41467-021-22405-8)
Supplement: Supplementary file 4 — Source Data [file 41467_2021_22405_MOESM4_ESM.xlsx]

## Sheet: Figure 1
	Figure 1 e														Figure 1h
	0.13 mW			0.7 mW			1.6 mW			CF
	1 pulse	3 pulses	12 pulses	1 pulse	3 pulses	12 pulses	1 pulse	3 pulses	12 pulses	1 pulse	3 pulses	12 pulses			0.037 mW	0.05 mW	0.137 mW	0.318 mW	0.53 mW	0.73 mW	0.93 mW	1.17 mW	1.68 mW	3.83 mW	5.2 mW		CF
	4.304	17.14	24.05	14.2735	21.11	35.39	8.45	24.3	36	14.36	24.49	50.74			0	0	0	2	2	2	2	3	3	3			3
	4.809	17.11	33.6	10.3375	18.87	38.73	11.78	20.92	42.03	11.95	22.58	55.39			0	0	0	0	2	2	2	2	2	2	3		2
	4.94175	14.35	27.21	19.801	31.35	52.56	7.18	26.2	45.9	18.94	29.92	52.72			0	0	0	0	0	0	0	0	2	2	2		2
	3.28	9.15	28.1	13.36	20.45	36.1	10.55	19.55	40.9	16.06	25.4	60.28			0	0	0	0	0	2	2	2	3	3	3		2
	1.55	2.02	3.31	2.27	2.7	3.77	2.06	2.66	3.15	1.84	4.09	6.21			0	0	0	0	0	1	1	1	1	1	1		1
	0.97	2.05	3.7	2.48	3.52	4.28	1.61	4.44	3.74	0.94	2.94	6.88
	0.74	1.21	3.42	0.38	2.95	5.04	1.57	2.69	5.64	1.1	2.68	6.11
	-0.06	1.29	32.31	1.67	27.5	69.03	4.14	50.23	77.55	7.67	14.02	45.76
	1	3.03	21.58	3.71	24.1	61.88	5.12	36.76	65.42	11.6	15.17	52.46
	0.77	1.9	12.85	2.17	19.01	50.49	6.22	31.01	61.81	12.1	18.56	76.28
	0.53	3.03	17.99	1.69	20.69	60.84	5.43	35.67	67.51	11.36	20.23	64.78
	7.9	7.44	21.11	8.1	23.85	30.04	16.61	19.96	36.7	14.7	16.81	23.54
	2.23	6.03	10.61	4.88	13.37	19.36	6.57	11.31	20.66	10.08	12.56	19.28
	2.3	4.83	9.51	7.53	13.62	17.05	7.87	8.96	15.38	12	14.35	20.07
	1.25	2.09	2.97	3.26	4.6	7.22	5.79	6.08	10.3	11.21	7.68	11.91
	0.7	1.29	1.2	5.18	2.28	4.5	2.2	5.5	5.79	5.65	5.81	8.49
	1.75	1.94	6.57	9.48	10.88	23.62	8.58	10.13	29.74	7.63	17.89	27.87
	-0.1	0.3	1.97	3.92	5.67	10.21	6.23	6.8	13.32	12.93	18.88	32.91
	0.31	2.45	2.69	3.87	4.02	7.39	4.7	5.22	9.23	12.12	18.12	31.22
	0.56	0.65	1.82	2.95	3.87	6.67	4.94	6.35	10.4	10.7	14.89	23.39
	0.76	0.81	1.37	1.82	1.77	5.73	3.21	3.33	8.26	6.53	10.94	16.7

## Sheet: Figure 2
	Figure 2b																						Figure 2d
	ChR2													Blue Light Control									ChR2												Climbing fiber
	1.10165	0.989794	0.92791	0.836708	0.92791	0.988525	0.877784	0.684889	1.254	0.880468	1.04544	0.874389	0.693809	1.04409	0.920831	0.8495	0.85534	0.91874	1.02561	0.838103	0.780194		1.13056	0.857935	0.973136	0.983361	0.993389	0.770229	1.06572	0.933509	1.06572	0.975303	0.941357	0.859498	0.726065	1.01245	1.08021	0.898088	0.849785	0.999757
	1.12633	0.922235	0.991002	0.853783	0.991002	1.10876	0.929534	0.86116	1.0106	0.894555	1.20653	0.91133	0.854428	0.98329	0.974686	0.892789	1.03841	1.03581	0.932182	0.875935	0.820277		1.10955	0.939952	0.972317	1.01347	0.949173	0.835093	0.980794	0.906499	0.980794	1.07797	1.01878	0.854319	0.803568	1.31873	0.94529	0.981016	0.921702	1.02247
	1.12544	0.993857	0.957002	0.947625	0.957002	0.986749	1.04148	1.0012	1.20281	0.887462	0.969361	0.889889	1.20553	0.825999	0.894343	0.931913	1.01732	0.813188	1.08582	0.935131	0.963826		1.00962	0.939452	0.828667	0.956528	1.19212	1.05507	1.01321	0.979115	1.01321	0.961154	1.29562	1.12032	0.753773	1.15302	0.952213	1.03865	0.757702	0.914333
	0.841508	1.10277	1.1156	0.931702	1.1156	1.07682	1.00247	1.18799	0.790494	0.634801	0.830405	0.831317	1.19049	0.922842	0.754464	0.935341	1.04682	0.934602	1.11407	0.934457	0.992315		0.979685	0.950477	1.07384	1.02508	1.15072	0.822962	0.968795	1.05423	0.968795	1.01319	0.943329	0.99006	1.50646	0.922891	1.06592	1.08824	0.889452	0.995463
	0.911411	1.02011	1.01018	1.00712	1.01018	0.9986	0.959386	1.23774	0.798334	0.889619	1.15175	1.12503	0.911588	0.992372	1.01499	0.991725	0.978961	1.00112	1.11684	1.07984	1.04611		1.15126	1.02489	1.00836	0.952507	0.938536	0.937426	1.00847	1.03165	1.00847	1.08468	1.02741	0.879789	1.37411	1.05381	0.916117	1.00866	0.953914	0.988191
	0.924952	1.11871	1.11168	1.083	1.11168	0.940443	1.23235	0.975948	0.958223	0.987768	0.797047	0.829684	0.845088	1.0038	0.796827	1.02757	1.11307	1.0429	1.10951	0.848901	0.971339		0.870392	1.02181	1.03553	0.999037	0.948329	0.993214	0.971996	0.966053	0.971996	0.950696	1.0155	0.978657	1.12509	0.894635	1.02464	1.03594	0.980139	0.994574
	0.89861	0.918266	1.01718	0.94587	1.01718	0.975846	1.04198	0.927139	1.03497	0.978027	1.01038	1.14343	0.931486	1.02092	0.939966	1.03063	0.923807	0.930878	1.11093	1.02095	1.14163		0.985004	1.14602	1.00762	0.915216	0.932509	1.03235	0.915642	0.942649	0.915642	0.967624	1.0819	1.21102	1.35973	1.03708	1.00359	0.988206	1.0933	0.98525
	0.9692	0.911014	0.848567	1.08214	0.848567	0.917604	0.821163	1.1478	0.88469	1.1488	1.064	1.25336	1.17497	1.01911	1.23545	1.00913	0.970348	1.11443	1.12691	1.06735	1.21957		1.04762	1.08917	1.03675	0.96661	0.932568	1.20459	1.0602	0.996542	1.0602	0.95291	0.969786	0.960702	0.65121	0.875217	1.06831	0.925151	1.00438	1.00444
	1.16306	1.08371	1.00276	1.06065	1.00276	1.06038	1.0987	1.10847	1.05604	1.2013	0.890065	1.09767	1.2649	0.904111	1.13619	0.996406	0.987192	1.04923	1.06455	0.9738	1.18538		0.892685	1.02632	1.06258	0.929576	0.982421	1.20839	1.07898	0.967698	1.07898	0.996269	0.974546	1.2325	0.86107	0.898764	0.93493	1.00855	1.00497	1.02719
	0.937844	0.939538	1.13877	1.15909	1.13877	0.946271	1.03427	0.928604	0.928455		1.03156	1.1004	1.00568	1.11784	1.10104	0.999795	1.0131	1.11045	1.12194	1.04036	1.0742		0.852168	1.02508	0.995101	1.14756	0.984206	1.09977	0.936185	1.02779	0.936185	1.02021	0.968641	0.913126	0.81296	0.829354	0.98075	1.01671	1.03538	1.04785
	0.861384	1.56496	1.07553	1.09242	1.07553	1.24907	1.54635	1.83288	1.96098	2.64661	1.38609	0.884648	1.03583	1.09582	1.11882	0.964701	0.444426	1.17042	0.947398	0.914355	0.652174		0.828155	1.17904	1.10226	0.805721	0.891607	0.483178	0.601025	0.755836	0.601025	0.57813	0.561287	0.719189	0.100563	0.583538	0.528568	0.957832	0.916081	1.10302
	1.08944	1.29574	1.21197	1.112	1.21197	1.03152	1.4233	1.53307	1.50192	2.34119	1.6656	1.00766	0.782228	1.16533	1.26621	0.991141	0.519371	1.17026	0.967812	0.907501	0.671298		0.706248	1.1279	1.01496	0.848321	0.931683	0.490978	0.765904	0.68362	0.765904	0.541721	0.459887	0.520324	0.1819	0.594739	0.52925	0.935422	0.82804	0.949385
	1.00437	1.19497	1.12763	1.17284	1.12763	0.972446	1.35754	1.66727	1.23707	2.55372	1.27551	0.968803	1.00135	1.15438	1.23076	0.660767	0.590007	1.20722	0.937922	0.895082	0.605745		0.649967	0.977147	0.872807	0.783496	0.991106	0.530322	0.618296	0.666041	0.618296	0.46937	0.548281	0.615156	0.149966	0.65987	0.612864	0.874426	0.763506	0.876804
	0.89298	1.27537	1.11374	1.16339	1.11374	1.1038	1.30559	1.46486	1.27006	2.27889	1.15166	0.873522	1.12913	1.22143	1.203	0.933433	0.572232	1.08793	0.925631	0.903859	0.578287		0.70023	0.86622	0.938579	0.73967	0.865553	0.633617	0.721909	0.773769	0.721909	0.513829	0.507278	0.611457	0.098946	0.660287	0.648701	0.850628	0.719944	0.921026
	0.655443	1.0911	1.26446	1.15349	1.26446	1.03811	1.11054	1.65858	1.36117	2.03111	1.1812	1.03891	0.948455	1.22205	1.0725	0.951668	0.499988	1.00697	0.964317	0.914657	0.663665		0.554822	0.940257	0.938992	0.874045	0.953555	0.696675	0.685743	0.691973	0.685743	0.476614	0.530235	0.646797	0.107588	0.501915	0.485548	0.892422	0.795093	0.917389
	0.797125	1.04334	1.09019	1.04125	1.09019	1.03469	1.13034	1.65472	1.11028	2.54034	1.13931	1.05444	1.20815	1.22487	1.29368	0.951283	0.452669	0.839765	0.973546	1.01509	0.659351		0.975865	0.916374	0.945938	0.866473	0.89978	0.640832	0.680453	0.700488	0.680453	0.637939	0.414634	0.613817	0.069044	0.486316	0.630806	0.873789	0.828738	0.906866
	1.02395	0.934398	1.14269	1.03032	1.14269	1.14652	1.08619	1.47808	1.29165	2.13004	1.27599	0.977524	1.15832	1.25227	0.870844	0.927856	0.563044	0.968255	0.937779	0.925596	0.664094		0.878694	0.966411	0.842004	0.747646	0.829618	0.776181	0.589906	0.77093	0.589906	0.654871	0.510078	0.667673	0.12099	0.572365	0.69577	0.756233	0.8258	0.860323
	0.893954	1.21562	1.21429	1.06352	1.21429	1.12323	1.07323	1.43111	1.16865	3.04232	1.29991	0.859413	1.00415	1.28618	1.13782	0.977389	0.639316	0.822133	0.935327	0.971844	0.698282		0.899714	0.906883	0.951013	0.768619	0.87279	0.953433	0.608485	0.850468	0.608485	0.715978	0.535657	0.680924	0.094925	0.5543	0.63495	0.84808	0.91307	0.831809
	1.09427	1.00727	1.11528	1.0312	1.11528	1.0447	1.05149	1.66088	1.08289	2.50638	1.13571	1.02635	0.867104	1.23289	1.17583	0.941685	0.636984	0.747339	0.919375	1.01568	0.706066		1.00649	0.976425	0.795585	0.813493	1.03395	0.898782	0.626517	1.03531	0.626517	0.678184	0.436752	0.656196	0.079443	0.649085	0.550042	0.781646	0.694233	0.950275
	0.939843	1.0564	1.00451	1.11784	1.00451	1.09523	1.22434	1.35705	1.03225	2.19277	1.17508	1.10623	1.02041	1.1606	1.37668	0.960281	0.434925	0.951035	1.0137	1.01707	0.697307		1.02164	0.97093	0.855986	0.841915	0.81011	0.707448	0.610707	0.906332	0.610707	0.646442	0.424865	0.637771	0.098853	0.546902	0.752776	0.781214	0.815662	0.902223
	1.0103	0.945382	1.20884	1.04565	1.20884	1.10678	1.25675	1.55614	1.02878	2.45638	1.07372	0.956472	0.967638	1.23217	1.10638	0.973728	0.529908	0.921894	0.971149	1.00835	0.721779		0.885771	0.898224	0.771972	0.819626	0.838422	0.713019	0.61501	0.847953	0.61501	0.725	0.555636	0.841028	0.109066	0.544138	0.611803	0.787584	0.730669	0.808674
	1.16034	0.978075	1.30856	1.08358	1.30856	1.23652	1.40657	1.34884	1.08948	2.20555	1.23374	1.015	1.26006	1.38201	1.54319	0.982185	0.624089	0.963061	0.97825	1.08963	0.717076		0.979926	0.845508	0.793666	0.72239	0.924234	0.798051	0.625156	0.936586	0.625156	0.646953	0.783353	0.637117	0.098853	0.589836	0.544603	0.863938	0.671644	0.852972
	0.98284	1.04827	1.22765	1.0159	1.22765	1.13993	1.2577	1.43439	1.11614	2.31765	1.14341	1.19724	0.816136	1.3811	1.24499	0.960744	0.640237	0.855648	1.00688	0.996234	0.808311		0.838095	0.913208	0.754315	0.760263	0.972466	0.878201	0.638489	0.926168	0.638489	0.77803	0.974927	0.896813	0.245353	0.477847	0.684585	0.75439	0.607477	0.852393
	1.07937	0.902143	1.42843	0.994668	1.42843	1.25189	1.36889	1.69098	1.18244	2.70465	1.08812	1.01104	0.901857	1.36654	1.36692	0.974974	0.686177	0.850625	0.98857	1.01913	0.751693		1.0821	0.900343	0.794744	0.898219	0.826162	0.78369	0.625117	0.848372	0.625117	0.691546	0.997401	0.64241	0.175615	0.496923	0.580227	0.849127	0.700183	0.904389
	1.18181	1.04973	1.28	1.13879	1.28	1.33883	1.39344	1.92924	1.32524	2.01573	1.27396	1.12189	1.00615	1.42568	1.41643	0.936745	0.634107	0.818377	0.996516	1.01645	0.801587		0.991204	1.00441	0.691028	0.722565	0.877584	0.804892	0.637538	0.908944	0.637538	0.717392	1.04466	0.783451	0.176724	0.538343	0.612627	0.777915	0.739043	0.783294
	1.22299	1.09792	1.23582	1.24889	1.23582	1.34746	1.19467	1.70777	1.19541	2.42166	1.18165	1.11632	1.13627	1.43333	1.25318	0.976969	0.526623	0.584333	0.955033	0.996947	0.925922		1.12921	0.987673	0.564208	0.845806	0.953355	0.812351	0.66459	0.920749	0.66459	0.741966	1.07015	0.704467	0.141047	0.502628	0.682066	0.791839	0.804275	0.792695
	1.02832	1.07372	1.39682	1.19102	1.39682	1.16319	1.21279	1.50503	1.20403	2.17424	1.288	1.03761	1.22512	1.57515	1.42021	0.991215	0.622915	0.608167	0.940281	0.954124	0.824743		1.08268	1.04739	0.628241	0.837965	1.07107	0.675281	0.699783	0.891914	0.699783	0.75737	0.869837	0.604316	0.163091	0.569839	0.696241	0.829014	0.637669	0.816875
	0.940365	1.19959	1.25207	0.99812	1.25207	1.27435	1.15013	1.80324	0.912512	1.96821	1.41012	1.11789	1.12071	1.55141	1.47273	0.960683	0.647326	0.63803	0.937148	1.01443	0.7615		1.0918	0.917744	0.623848	0.900469	0.914481	0.749027	0.641925	0.992771	0.641925	0.862496	1.08092	0.931477	0.187215	0.628523	0.751457	0.780281	0.604024	0.780469
	1.02699	1.00297	1.28618	1.09202	1.28618	1.36186	1.07302	1.6492	1.19437	2.39839	1.3122	1.26847	1.15545	1.39734	1.38055	0.951341	0.587973	0.819257	0.964723	1.02774	0.790346		0.97646	0.82724	0.500435	0.837736	1.00373	0.717314	0.705069	0.853113	0.705069	0.737781	0.924584	0.75882	0.194887	0.534273	0.740767	0.654375	0.651663	0.806391
	0.896225	1.18721	1.34812	1.09174	1.34812	1.39239	1.26367	1.80515	1.09663	2.40855	1.28039	0.974474	1.16838	1.50539	1.36265	0.970046	0.672847	0.810491	0.973047	1.00052	0.736843		0.811661	0.994535	0.606938	0.928584	0.995895	0.740191	0.662012	0.95597	0.662012	0.762112	1.02761	0.899634	0.170717	0.612923	0.689436	0.545396	0.651626	0.86632
	0.996716	1.08175	1.21004	1.2383	1.21004	1.29085	1.27109	2.12754	0.914806	2.25063	1.19039	1.22117	1.151	1.44252	1.43322	1.05386	0.706953	0.835047	1.00086	1.00262	0.720498		0.767951	1.06087	0.498732	0.866699	1.07957	0.765321	0.651439	0.915685	0.651439	0.691952	1.03235	0.892149	0.192391	0.681353	0.632643	0.75671	0.833733	0.946445
	0.938511	1.11782	1.63905	0.98867	1.63905	1.25297	1.17419	1.62675	1.20213	2.10276	1.26191	1.06095	0.904845	1.41024	1.58521	1.01424	0.645519	0.651587	1.02816	0.945342	0.830323		0.687437	0.974675	0.612704	0.995173	1.00665	0.801891	0.714231	0.775156	0.714231	0.851302	1.09132	0.934477	0.171271	0.568533	0.640672	0.526239	0.800934	0.960333
	1.04446	1.15745	1.36771	1.17033	1.36771	1.31921	1.18646	1.69736	1.16977	1.57005	1.32492	1.20524	0.954954	1.64574	1.24794	1.01527	0.597958	0.609114	1.00207	0.976268	0.766263		0.699118	0.956474	0.561433	0.977271	1.03175	0.69929	0.688779	1.00919	0.688779	0.882876	1.02748	0.959367	0.219611	0.528033	0.669445	0.689457	0.786058	0.894795
	0.802757	1.31623	1.42271	1.021	1.42271	1.4019	1.30888	1.83394	1.33072	1.78409	1.33521	1.13744	1.18761	1.49978	1.54062	0.649525	0.601453	0.649659	1.02193	0.985576	0.753658		0.674703	1.01101	0.546468	1.03923	1.23842	0.870491	0.752518	0.849016	0.752518	0.798511	0.955457	1.01839	0.434972	0.552754	0.675214	0.749293	0.781136	0.939713
	1.00689	1.09737	1.50338	1.26714	1.50338	1.16896	1.22603	1.69114	1.32662	2.13373	1.28356	1.2829	0.990896	1.5328	1.29089	0.935414	0.619598	0.70902	1.01148	0.996989	0.7851		0.798704	1.02861	0.525915	0.865642	1.126	0.74445	0.673335	0.948874	0.673335	0.930973	1.10247	0.930976	0.262822	0.493268	0.633301	0.72677	0.878801	0.917466
	1.08742	1.14694	1.34937	1.25173	1.34937	1.37814	1.17584	1.63129	0.978298	2.16287	1.5727	1.15426	1.14297	1.42447	1.3242	0.960239	0.707665	0.660353	1.04372	0.992343	0.7851		0.699118	1.08638	0.569997	0.918498	0.997783	0.823697	0.649706	0.967323	0.649706	0.877649	1.01672	0.829196	0.113919	0.635386	0.716138	0.696875	0.779483	0.807088
	0.927444	1.00259	1.38604	1.21836	1.38604	1.24136	1.13028	1.63516	0.786643	2.36093	1.09927	1.20063	1.17768	1.54869	1.27692	1.00626	0.559705	0.726586	1.04907	0.981526	0.739994		0.714602	1.03667	0.598115	0.928732	0.962141	0.702304	0.679741	0.960744	0.679741	0.81379	0.911018	0.962472	0.127783	0.590638	0.699749	0.656559	0.922105	0.886283
	1.15986	1.11385	1.43005	1.12833	1.43005	1.39143	1.19438	1.65809	0.84694	2.39316	1.5891	1.06844	1.11451	1.53072	1.4633	0.968244	0.532015	0.75604	1.06609	0.990767	0.840146		0.612361	1.00731	0.632973	0.904763	0.983005	0.900003	0.749024	0.894978	0.749024	0.838212	0.998114	0.864448	0.106293	0.50753	0.558448	0.72545	0.765967	0.934413

## Sheet: Figure 3
	Figure 3e								Figure 3h
	vestib		contra		ipsi				vestib		contra		ipsi
	t0	t30	t0	t30	t0	t30			t0	t30	t0	t30	t0	t30
	0	-47.2157	0	-36.9203	0	-29.5136			0	-47.5353	0	-43.078	0	-24.748
	0	-27.9203	0	10.7932	0	-5.053			0	-37.3477	0	-34.6758	0	-27.8692
	0	-14.5768	0	-45.3522	0	-31.2292			0	-30.9191	0	-24.8381	0	-25.5136
	0	-0.98391	0	-45.6715	0	-29.026			0	-46.5254	0	-34.4101	0	-16.9149
	0	-26.6676	0	-26.0705	0	8.7375			0	-38.8331	0	-10.8676	0	-36.4779
	0	-11.3394	0	-60.388	0	12.1034			0	-33.514	0	-43.0929	0	-30.4465
	0	-25.481	0	-49.4191	0	-43.5577			0	-43.5611	0	-40.0392	0	-32.2188
	0	-14.515	0	-46.8192	0	-31.1455
	0	-23.3204	0	-36.8154	0	-41.8166
	0	-30.9191	0	-30.935	0	-27.856
	0	-38.8331	0	-43.4901	0	-22.3177
	0	-37.3477	0	-41.9394	0	-41.9988
	0	-47.5353	0	-45.527	0	-42.6068
	0	-46.5254	0	-36.0616	0	-25.9141

## Sheet: Figure 4
	Figure 4b																Figure 4c																													Figure 4e
	Control							AM251										Control												AM251																Vestib		Contra
	0.877784	0.684889	1.254	0.880468	1.04544	0.874389	0.693809	0.936213	1.08604	1.00205	1.14581	0.837895	1.23118	1.00365	1.05575			1.13056	0.857935	0.973136	0.983361	0.993389	0.770229	1.06572	0.933509	1.06572	0.975303	0.941357	0.859498	1.09201	0.898376	0.819277	0.969943	1.2048	1.01713	0.912948	1.01114	0.893964	0.892471	1.00088	1.02382	0.955171	0.782028			Vehicle	AM-251	Vehicle	AM-251
	0.929534	0.86116	1.0106	0.894555	1.20653	0.91133	0.854428	0.999195	1.02511	0.978823	0.766184	0.950602	1.18568	0.905179	0.918877			1.10955	0.939952	0.972317	1.01347	0.949173	0.835093	0.980794	0.906499	0.980794	1.07797	1.01878	0.854319	0.915451	0.839905	0.861259	0.845185	1.27569	0.953674	0.994907	1.0958	0.95183	1.01186	1.00689	1.01556	1.02308	0.957348			-3.8814	-57.4435	-23.6869	-42.7881
	1.04148	1.0012	1.20281	0.887462	0.969361	0.889889	1.20553	1.00483	0.993433	0.939577	1.09958	1.0658	1.27541	0.947232	0.997031			1.00962	0.939452	0.828667	0.956528	1.19212	1.05507	1.01321	0.979115	1.01321	0.961154	1.29562	1.12032	0.850024	0.978135	0.82124	1.02618	1.27797	0.948251	1.09937	0.797552	1.03042	0.951394	1.06305	0.997836	0.894566	0.982083			-15.3544	-18.8979	-28.6007	-31.7523
	1.00247	1.18799	0.790494	0.634801	0.830405	0.831317	1.19049	1.14086	0.809587	0.939324	0.984651	1.14463	1.09021	1.10602	1.02252			0.979685	0.950477	1.07384	1.02508	1.15072	0.822962	0.968795	1.05423	0.968795	1.01319	0.943329	0.99006	0.944617	0.964073	0.926175	0.877267	1.18519	1.01828	1.0501	0.837249	0.966017	0.960245	0.957376	0.981685	1.04654	1.19413			-33.271	-27.8809	-35.4068	-22.0696
	0.959386	1.23774	0.798334	0.889619	1.15175	1.12503	0.911588	0.985327	1.08264	0.939825	0.973502	0.894007	1.07203	1.11002	0.970831			1.15126	1.02489	1.00836	0.952507	0.938536	0.937426	1.00847	1.03165	1.00847	1.08468	1.02741	0.879789	1.18123	1.02051	0.900173	0.627355	0.935937	0.993298	0.901658	0.939208	1.05966	0.920177	0.942591	0.964949	0.933559	1.16335			-33.2595	-10.7481	-38.24	-33.9788
	1.23235	0.975948	0.958223	0.987768	0.797047	0.829684	0.845088	0.93122	0.89266	0.928772	0.776992	1.08773	0.806401	0.886475	1.07952			0.870392	1.02181	1.03553	0.999037	0.948329	0.993214	0.971996	0.966053	0.971996	0.950696	1.0155	0.978657	1.00959	1.18267	1.22686	1.03133	0.903925	0.997098	1.11925	0.962862	1.02189	0.954164	0.885079	0.974147	1.12722	1.27405			-36.7218	-26.8459	-44.8987	-31.7722
	1.04198	0.927139	1.03497	0.978027	1.01038	1.14343	0.931486	1.00654	0.966072	1.05315	0.966541	0.964709	0.962957	0.891266	0.934585			0.985004	1.14602	1.00762	0.915216	0.932509	1.03235	0.915642	0.942649	0.915642	0.967624	1.0819	1.21102	0.967056	1.07279	1.19084	1.07648	0.77554	1.11741	1.09096	0.893125	0.962285	1.00398	0.977632	0.977366	0.95609	1.05016			-26.0503	-11.828	-48.9013	-41.4178
	0.821163	1.1478	0.88469	1.1488	1.064	1.25336	1.17497	1.01405	1.01949	1.06544	1.02822	0.963474	0.773795	1.18514	0.990561			1.04762	1.08917	1.03675	0.96661	0.932568	1.20459	1.0602	0.996542	1.0602	0.95291	0.969786	0.960702	1.00906	0.965471	1.09682	0.854296	0.874196	1.28968	1.00554	1.2777	1.03148	1.09694	0.932662	1.02958	0.983354	1.0097			-27.5926	-12.9095	-23.3159	-3.13417
	1.0987	1.10847	1.05604	1.2013	0.890065	1.09767	1.2649	1.06008	1.12941	0.999917	0.94261	1.14824	0.631221	0.976859	1.05286			0.892685	1.02632	1.06258	0.929576	0.982421	1.20839	1.07898	0.967698	1.07898	0.996269	0.974546	1.2325	1.06585	1.16359	1.10052	0.441208	0.857208	1.02484	0.936735	1.09002	1.0064	1.11631	0.933896	1.03033	1.11082	0.956023			-20.291	-39.9935	-42.2822	-35.2579
	1.03427	0.928604	0.928455		1.03156	1.1004	1.00568	0.916857	0.965409	1.20349	1.03927	0.977911	0.884422	0.982999	0.951371			0.852168	1.02508	0.995101	1.14756	0.984206	1.09977	0.936185	1.02779	0.936185	1.02021	0.968641	0.913126	0.965115	0.914465	1.05683	1.25075	0.709549	0.640335	0.888537	1.09533	1.07605	1.09246	0.953126	1.03268	0.969593	0.631126			-34.1063	-30.586	-39.9983	-19.2574
	1.54635	1.83288	1.96098	2.64661	1.38609	0.884648	1.03583	1.46212	1.0021	1.94927	1.19623	1.56341	1.37945	1.63208	0.473738			0.828155	1.17904	1.10226	0.805721	0.891607	0.483178	0.601025	0.755836	0.601025	0.57813	0.561287	0.719189	1.03763	0.715563	1.25859	1.64364	0.421417	0.456171	0.700625	1.08428	1.03209	1.00373	1.17154	1.1618	0.35328	0.751749
	1.4233	1.53307	1.50192	2.34119	1.6656	1.00766	0.782228	0.971948	0.872759	1.96534	1.29863	1.69506	0.921696	1.32382	0.368823			0.706248	1.1279	1.01496	0.848321	0.931683	0.490978	0.765904	0.68362	0.765904	0.541721	0.459887	0.520324	0.787296	0.731743	1.30059	1.72364	0.508968	0.829821	0.646522	1.0831	0.753594	1.11444	1.17521	1.1204	0.430769	0.77247
	1.35754	1.66727	1.23707	2.55372	1.27551	0.968803	1.00135	0.762495	1.00892	1.82787	0.949453	1.4866	1.01672	1.28099	0.254897			0.649967	0.977147	0.872807	0.783496	0.991106	0.530322	0.618296	0.666041	0.618296	0.46937	0.548281	0.615156	0.812478	0.649996	1.1924	1.85434	0.528895	0.484487	0.630327	1.03974	0.814205	1.12366	1.37698	1.11611	0.77303	0.858492
	1.30559	1.46486	1.27006	2.27889	1.15166	0.873522	1.12913	0.998257	1.04284	1.61001	0.801979	1.39045	0.966525	1.33205	0.354735			0.70023	0.86622	0.938579	0.73967	0.865553	0.633617	0.721909	0.773769	0.721909	0.513829	0.507278	0.611457	0.640682	0.48576	1.2478	1.73988	0.701709	0.826891	0.700392	1.1429	0.726293	1.23617	1.24058	1.06967	0.628215	0.82076
	1.11054	1.65858	1.36117	2.03111	1.1812	1.03891	0.948455	1.17035	0.848475	1.68891	0.937654	1.41051	1.16291	1.18729	0.466417			0.554822	0.940257	0.938992	0.874045	0.953555	0.696675	0.685743	0.691973	0.685743	0.476614	0.530235	0.646797	0.721215	0.655802	0.910085	1.4666	0.608278	0.596599	0.767779	1.02406	0.599846	1.2062	1.13939	1.04846	0.652936	0.822676
	1.13034	1.65472	1.11028	2.54034	1.13931	1.05444	1.20815	0.959282	1.09399	1.68686	0.901845	1.11104	0.911288	1.02427	0.462988			0.975865	0.916374	0.945938	0.866473	0.89978	0.640832	0.680453	0.700488	0.680453	0.637939	0.414634	0.613817	0.80027	0.785442	1.28754	1.44204	0.766392	0.978402	0.781193	1.17523	0.479231	1.15701	0.867565	0.978239	0.670913	0.842017
	1.08619	1.47808	1.29165	2.13004	1.27599	0.977524	1.15832	1.30407	1.17409	1.56592	1.20087	1.01672	1.16528	1.27396	0.473253			0.878694	0.966411	0.842004	0.747646	0.829618	0.776181	0.589906	0.77093	0.589906	0.654871	0.510078	0.667673	0.758896	0.685329	1.27509	1.69473	0.675902	0.854738	0.794718	0.968739	0.603902	1.19826	0.924205	0.950671	0.805127	0.814833
	1.07323	1.43111	1.16865	3.04232	1.29991	0.859413	1.00415	1.16596	0.994389	1.47037	1.04803	1.10889	0.920863	1.13867	0.445221			0.899714	0.906883	0.951013	0.768619	0.87279	0.953433	0.608485	0.850468	0.608485	0.715978	0.535657	0.680924	0.757409	0.956794	1.28877	1.58779	0.738623	0.723202	0.878161	1.04204	0.582762	1.15531	0.973929	0.987302	0.69855	0.872984
	1.05149	1.66088	1.08289	2.50638	1.13571	1.02635	0.867104	1.017	0.800126	1.50292	1.11955	1.45045	0.715901	1.10772	0.313979			1.00649	0.976425	0.795585	0.813493	1.03395	0.898782	0.626517	1.03531	0.626517	0.678184	0.436752	0.656196	0.660651	0.898067	1.43716	1.29511	0.894778	0.818037	0.753627	1.01325	0.609531	1.16072	0.977762	0.999206	0.644253	0.848749
	1.22434	1.35705	1.03225	2.19277	1.17508	1.10623	1.02041	1.22464	0.827003	1.50381	1.09036	1.34757	0.749252	1.14172	0.335327			1.02164	0.97093	0.855986	0.841915	0.81011	0.707448	0.610707	0.906332	0.610707	0.646442	0.424865	0.637771	0.839544	0.699737	1.32155	1.23847	0.699423	1.05761	0.694152	0.842095	0.556996	1.27585	1.04742	1.04833	0.742075	0.80109
	1.25675	1.55614	1.02878	2.45638	1.07372	0.956472	0.967638	0.974052	0.913461	1.63733	0.930136	1.52252	0.536131	1.33064	0.38289			0.885771	0.898224	0.771972	0.819626	0.838422	0.713019	0.61501	0.847953	0.61501	0.725	0.555636	0.841028	0.84997	0.602832	1.28335	1.2048	0.90817	1.27199	0.896115	0.985694	0.480173	1.17534	1.05951	1.01179	0.689702	0.749703
	1.40657	1.34884	1.08948	2.20555	1.23374	1.015	1.26006	0.933129	0.960382	1.65017	0.857014	0.999808	0.517874	1.18063	0.350708			0.979926	0.845508	0.793666	0.72239	0.924234	0.798051	0.625156	0.936586	0.625156	0.646953	0.783353	0.637117	0.96418	0.541413	1.25846	1.26263	0.681455	1.02554	0.872812	0.993064	0.586908	1.33108	1.09319	0.998516	0.784614	0.767252
	1.2577	1.43439	1.11614	2.31765	1.14341	1.19724	0.816136	1.14722	0.863846	1.64098	1.08045	1.15206	0.851904	1.2736	0.364222			0.838095	0.913208	0.754315	0.760263	0.972466	0.878201	0.638489	0.926168	0.638489	0.77803	0.974927	0.896813	0.791797	0.515801	1.30904	0.829343	0.677535	1.01997	1.02678	0.869453	0.5037	1.28541	1.07992	0.961998	0.705422	0.800474
	1.36889	1.69098	1.18244	2.70465	1.08812	1.01104	0.901857	0.725862	0.970006	1.57555	1.02291	1.06309	0.785149	1.39529	0.435633			1.0821	0.900343	0.794744	0.898219	0.826162	0.78369	0.625117	0.848372	0.625117	0.691546	0.997401	0.64241	0.749826	0.446757	1.26528	1.01826	0.650419	0.879151	0.976795	0.784484	0.408969	1.17841	1.07351	0.937894	0.764627	0.793909
	1.39344	1.92924	1.32524	2.01573	1.27396	1.12189	1.00615	1.60668	0.810216	1.45307	0.989044	1.17279	0.834936	1.4224	0.436784			0.991204	1.00441	0.691028	0.722565	0.877584	0.804892	0.637538	0.908944	0.637538	0.717392	1.04466	0.783451	1.08858	0.22506	1.32369	1.17985	0.796447	0.789104	0.750873	0.995652	0.684873	1.18442	1.04149	0.929321	0.732896	0.631121
	1.19467	1.70777	1.19541	2.42166	1.18165	1.11632	1.13627	1.02488	0.777195	1.61407	0.892947	0.994663	0.573098	1.44341	0.774093			1.12921	0.987673	0.564208	0.845806	0.953355	0.812351	0.66459	0.920749	0.66459	0.741966	1.07015	0.704467	0.700477	0.260939	1.33754	1.06499	0.631146	0.603699	0.881534	1.01041	0.486861	1.02475	1.09119	0.977317	0.696424	0.781105
	1.21279	1.50503	1.20403	2.17424	1.288	1.03761	1.22512	1.17801	0.849841	1.5986	1.03991	1.12032	0.698535	1.21998	0.72898			1.08268	1.04739	0.628241	0.837965	1.07107	0.675281	0.699783	0.891914	0.699783	0.75737	0.869837	0.604316	0.800858	0.422866	1.525	0.883206	0.523015	0.688277	0.924146	1.13531	0.618091	1.13483	1.1747	1.02628	0.590193	0.796251
	1.15013	1.80324	0.912512	1.96821	1.41012	1.11789	1.12071	1.21725	0.645204	1.51108	1.02552	1.04073	0.311086	1.64439	0.879238			1.0918	0.917744	0.623848	0.900469	0.914481	0.749027	0.641925	0.992771	0.641925	0.862496	1.08092	0.931477	0.791448	0.372901	1.33192	0.851918	0.607625	0.668427	1.01585	1.04989	0.757559	1.00452	1.05136	1.02581	0.676163	0.939138
	1.07302	1.6492	1.19437	2.39839	1.3122	1.26847	1.15545	1.17901	1.03773	1.56667	0.842224	1.24364	0.503053	1.33929	0.897218			0.97646	0.82724	0.500435	0.837736	1.00373	0.717314	0.705069	0.853113	0.705069	0.737781	0.924584	0.75882	0.990637	0.558124	1.28034	0.9541	0.723596	0.868885	1.04579	1.03415	0.819241	1.24101	0.916581	0.996581	0.766321	0.981388
	1.26367	1.80515	1.09663	2.40855	1.28039	0.974474	1.16838	1.15793	0.851866	1.36882	0.935861	1.16459	0.249751	1.73036	0.976173			0.811661	0.994535	0.606938	0.928584	0.995895	0.740191	0.662012	0.95597	0.662012	0.762112	1.02761	0.899634	0.964712	0.487671	1.22815	1.26184	0.372415	0.880453	1.04964	0.85543	0.704794	1.18736	0.80697	0.979962	0.718574	1.08086
	1.27109	2.12754	0.914806	2.25063	1.19039	1.22117	1.151	1.22484	0.686664	1.22132	1.06305	1.06081	0.329892	1.29203	0.942573			0.767951	1.06087	0.498732	0.866699	1.07957	0.765321	0.651439	0.915685	0.651439	0.691952	1.03235	0.892149	0.881727	0.704426	1.24501	1.27927	0.641927	0.584985	0.995686	0.935374	0.692779	1.23696	0.896984	1.07591	0.706521	1.01
	1.17419	1.62675	1.20213	2.10276	1.26191	1.06095	0.904845	1.31335	0.931143	1.45628	1.14208	0.984484	0.290561	1.41719	0.879199			0.687437	0.974675	0.612704	0.995173	1.00665	0.801891	0.714231	0.775156	0.714231	0.851302	1.09132	0.934477	0.859908	0.673621	1.22374	0.974695	0.73797	0.813572	1.18788	1.0705	0.579604	1.28024	0.951298	1.07422	0.790986	1.13306
	1.18646	1.69736	1.16977	1.57005	1.32492	1.20524	0.954954	1.06691	0.886223	1.46431	1.04794	1.2419	0.528688	1.4869	1.01933			0.699118	0.956474	0.561433	0.977271	1.03175	0.69929	0.688779	1.00919	0.688779	0.882876	1.02748	0.959367	0.841845	0.595849	1.27974	1.31926	0.585411	0.602805	1.28076	0.927322	0.668057	1.29906	0.972058	1.06275	0.510096	1.19872
	1.30888	1.83394	1.33072	1.78409	1.33521	1.13744	1.18761	1.5577	1.08417	1.44727	0.974255	1.10479	0.55558	1.33348	0.953159			0.674703	1.01101	0.546468	1.03923	1.23842	0.870491	0.752518	0.849016	0.752518	0.798511	0.955457	1.01839	0.690019	0.747121	1.43408	1.0143	0.435465	1.08452	1.15671	0.76269	0.641831	1.30431	0.956703	0.96861	0.630404	1.17982
	1.22603	1.69114	1.32662	2.13373	1.28356	1.2829	0.990896	1.4498	0.909887	1.43129	0.961629	1.1037	0.473132	1.74104	0.913948			0.798704	1.02861	0.525915	0.865642	1.126	0.74445	0.673335	0.948874	0.673335	0.930973	1.10247	0.930976	1.04101	0.68084	1.29519	1.29234	0.550783	0.9507	1.0274	0.726046	0.593502	1.2547	0.982723	0.942115	0.643528	1.48412
	1.17584	1.63129	0.978298	2.16287	1.5727	1.15426	1.14297	1.23926	0.754192	1.60256	0.907712	1.09158	0.236272	1.36195	1.0515			0.699118	1.08638	0.569997	0.918498	0.997783	0.823697	0.649706	0.967323	0.649706	0.877649	1.01672	0.829196	0.769775	0.537181	1.4112	1.55809	0.733397	0.993298	1.08991	0.918978	0.710572	1.1924	0.939886	0.930702	0.530918	1.36809
	1.13028	1.63516	0.786643	2.36093	1.09927	1.20063	1.17768	1.47515	0.667773	1.6356	1.05077	0.807673	0.358541	1.80056	1.03246			0.714602	1.03667	0.598115	0.928732	0.962141	0.702304	0.679741	0.960744	0.679741	0.81379	0.911018	0.962472	0.716804	0.645352	1.4399	1.50541	0.581164	0.749964	1.16543	0.883618	0.703173	1.28252	0.976308	0.985941	0.682722	1.26307
	1.19438	1.65809	0.84694	2.39316	1.5891	1.06844	1.11451	0.741196	0.946717	1.44834	0.992986	1.11694	0.322821	1.40195	1.04087			0.612361	1.00731	0.632973	0.904763	0.983005	0.900003	0.749024	0.894978	0.749024	0.838212	0.998114	0.864448	0.663087	0.642279	1.56655	1.44323	0.496227	0.764939	1.09243	0.884301	0.700305	1.2277	0.940541	1.03354	0.596182	1.28901
	0.992559	1.71821	1.20391	2.56521	1.52919	1.11602	0.959104	1.30402	0.949625	1.60204	0.873183	1.30108	0.225286	1.76254	1.09894			0.692109	0.994647	0.578439	0.895769	0.954951	0.82539	0.738358	0.968904	0.738358	0.934521	0.970397	1.03875	0.866542	0.701669	1.02383	1.50779	0.575283	0.790257	1.21776	0.798592	0.841113	1.33173	1.04036	1.05868	0.52433	1.30293
	0.859363	1.80243	1.04141	2.00736	1.73724	1.24881	1.28189	1.33953	1.05606	1.39959	0.870394	1.12499	0.07171	1.97745	1.10528			0.83294	1.0812	0.532538	0.85726	0.912961	0.71173	0.723522	0.848823	0.723522	0.886711	0.979432	1.02431	1.09951	0.698049	0.983687	1.44046	0.345301	0.660902	1.06737	0.855042	0.974577	1.21226	1.00485	1.02327	0.716246	1.34947

## Sheet: Figure 5
	Figure 5b					Figure 5d								Figure 5f
	CF	ChR2	ChR2-Kv2.1			CF			ChR2-Kv2.1					ChR2-Kv2.1						Climbing Fiber
	3	5.5	1			1 pulse	3 pulses	12 pulses	1 pulse	3 pulses	12 pulses			1.05594	1.02734	0.979139	0.854107	0.924049	0.972764	0.99037	0.955867	0.999951		0.954061	0.87411
	5	3	1			9.9	24	53.6	-0.4	2	-0.4			1.29178	0.810043	1.01706	0.86381	0.852097	0.970784	0.981018	0.943773	0.998407	1.60358	0.902288	0.981599
	3	4	1			5.3	7	25.4	0.7	2.7	0.7			0.977788	0.960897	0.980844	0.90372	1.08235	0.98459	0.967909	0.988481	1.03147	1.05944	0.693165	1.0391
	3	2	1			1.6	6.6	12.4	-1.1	-0.2	-0.1			1.03174	0.943465	0.941396	0.96957	1.08648	0.985836	0.957058	1.05323	1.20296	1.18487	0.89147	0.880842
	4	5	1			7.9	9.5	32.7	0.3	0.2	-1.4			1.12807	0.990354	0.758956	0.919442	1.00132	0.984938	1.05777	0.966918	1.08351	1.00359	1.04113	0.941868
	5	6	2			5.8	12.5	18.9	-2	-0.5	-0.2			0.970863	0.944176	1.03977	0.890981	0.972164	0.997461	1.03724	0.974719	1.13311	0.914317	0.909223	0.992329
	3	2				10.4	10.5	43.3	0.3	0.5	0.5			0.897338	1.09954	1.07477	1.12352	1.05856	1.03937	0.946555	0.995218	0.945392	0.956768	1.23382	1.04669
	6	5				4.4	5.8	30.9	0.4	0.5	0.6			0.767933	1.00318	1.10416	1.15022	0.927801	0.990638	1.04228	1.15028	0.872381	0.923242	1.29401	0.948816
	5	3				5.4	8.2	34.9	0.5	0.7	0.7			0.877262	0.986725	1.09496	1.16569	1.02407	1.02723	1.04507	0.967321	0.780783	0.838945	1.14631	1.05475
		6				4	8.4	38.2	0.1	-0.2	0.3			0.948888	1.16283	1.01636	1.17124	1.04062	1.02424	0.974723	1.00419	0.952036	0.88925	0.934512	1.2399
		4				3.2	9.2	32.2	-0.1	-0.2	0.5
						3.6	5.8	37.2	0.1	-0.4	0.1			1.07177	1.10941	0.812793	1.23296	0.883539	0.977882	1.05415	0.98695	1.2501	0.632012	0.87342	1.30987
						3.2	7.5	36.1	0	0	0.3			1.08333	1.04517	0.887449	1.01593	0.954449	0.931742	0.953603	0.864892	1.26688	0.666706	0.802522	1.20928
						5.8	10.1	32.9	0.1	-0.3	0.5			1.04696	1.04311	0.887109	0.910445	0.792655	0.908784	0.916918	0.886502	1.29888	0.568432	0.758573	1.19562
						1.7	4.8	18.7	-0.2	0.3	0			1.06821	0.912892	0.973656	0.977638	1.04285	0.962036	0.922938	0.827039	1.2188	0.689964	0.816451	1.00978
						1.3	4	20.4	0	0	0			1.10549	1.03803	0.835366	0.982992	1.10554	0.948418	0.98659	1.04824	1.2816	0.926555	0.763153	1.12661
						5.1	12.2	43.9	-0.3	-0.3	-0.3			1.16864	0.982116	0.954513	1.08361	0.764843	0.929763	0.85968	1.10594	1.13871	0.9527	0.743091	1.07426
						3.1	7.8	29	-0.1	-0.1	1			1.3354	1.06197	0.880514	0.911997	1.12546	0.998955	0.838782	1.03108	1.11954	0.765706	0.713525	0.93381
						3.3	8.8	32.4	0.3	0.1	1			0.734601	0.884139	0.944754	1.05916	1.00398	0.905476	0.866408	0.983667	1.09096	0.921134	0.732512	1.04038
						4.2	7.5	27	-0.1	-0.1	1			0.924698	0.801297	0.984303	1.02794	1.02985	0.936805	0.857888	0.946305	1.16659	0.694521	0.681556	0.978082
						2.5	5.6	25.4	0.4	0.2	0.6			0.797081	0.922333	0.906106	1.02572	1.177	0.848285	0.771748	0.830083	1.0114	0.670576	0.774281	0.96266
						7.7	8	27.6	0.3	0.1	-0.5			1.18683	0.809513	1.04432	0.854156	1.00178	0.814288	0.784447	0.919888	1.00254	0.781447	0.805603	0.994101
						7.1	6.6	13.7	0	0.3	0			1.02672	0.756071	0.948794	0.966522	1.1156	0.794325	0.780264	0.982829	0.995462	0.710314	0.801339	1.05826
						3.9	6.2	13.8	0	0.1	-0.3			1.00585	0.804774	1.01506	0.967528	1.05691	0.810575	0.87463	1.07191	1.02093	0.899758	0.761101	0.956896
						3.4	5.8	16.2	0	-0.4	-0.9			1.27547	0.723616	1.03065	1.1555	0.838323	0.893225	0.763708	1.19881	0.891284	0.763375	0.731561	1.04554
						4.5	5.5	25	-0.2	0.2	-1			0.490264	0.747733	1.17464	1.1057	1.1139	0.858931	0.656393	1.11272	0.739253	0.803799	0.929504	0.976579
														0.819035	0.717607	1.15363	0.987946	1.18977	0.978352	0.706396	1.00105	0.901136	0.620989	0.92578	1.02922
														0.668035	0.891693	1.26375	0.986167	0.993377	0.926772	0.783537	1.08928	0.914463	0.775744	0.890638	0.884365
														1.24365	0.811522	1.1183	1.04066	0.814045	0.976595	0.659387	1.04577	0.868499	0.763881	0.746049	1.00623
														1.25564	0.762559	0.936693	1.12763	0.976103	0.950898	0.633809	1.03015	0.845354	0.799763	0.866767	0.876541
														0.985892	0.820812	0.976132	0.988292	1.31755	0.978659	0.794584	0.818663	0.868454	0.905352	0.786833	0.870966
														0.98039	0.797349	0.891061	0.981465	1.05981	0.956699	0.713531	0.885566	0.853772	0.7934	0.7789	0.885853
														1.2823	0.806631	1.02681	0.851595	1.08994	0.907901	0.725799	0.893029	0.742289	0.77904	0.899409	0.946898
														1.17744	0.873586	1.05731	0.918986	1.22666	0.971963	0.573087	0.919926	0.733436	0.741887	0.926348	0.984494
														1.2137	0.8105	0.936986	0.938539	0.912056	0.943035	0.668756	0.873152	0.622063	0.991041	0.82628	0.905721
														1.15023	0.850929	0.931653	0.821045	1.0577	0.979069	0.733016	0.806207	0.785749	0.929776	0.790444	0.940262
														1.35286	0.72922	0.968175	0.857524	1.03912	0.916356	0.731343	0.932718	0.837241	0.945817	0.862127	1.00294
														0.864407	0.898935	1.0339	1.00287	1.01503	0.832835	0.779693	0.83292	0.814911	0.847672	1.00429	0.969895
														0.924076	0.854145	1.00352	0.987654	1.15495	0.83844	0.811572	0.88616	0.743397	0.810546	0.986723	0.963094
														1.01829	0.803837	1.0185	0.937345	0.955323	0.841718	0.911639	0.888432	0.785714	0.667645	0.940202	1.21638
														0.933409	0.889255	0.958836	0.881749	0.815238	0.870335	0.831401	1.0708	0.713857	0.781025	0.884164	1.08225
														1.24391	1.0161	1.0494	1.05734	1.09965	1.04133	0.845949	0.840708	0.799989	0.828574	0.888097	1.13396
														1.11239	0.813411	0.954021	0.970633	0.984062	0.930133	0.837046	0.843348	0.797589	0.792151	0.726406	0.855319
														1.08529	0.627656	0.985726	1.06986	0.992867	0.89145	0.79463	0.824179	0.591189	0.75654	0.756937	0.821488
														1.23212	0.717601	0.998249	1.07402	0.965443	0.923431	0.651256	0.778197	0.673182	0.795318	0.984815	0.835945
														1.16688	0.84667	1.03009	1.12413	1.17915	1.01436	0.786046	0.613666	0.640011	0.847474	0.747902	0.927874
														1.06575	0.89088	0.973798	0.98501	0.846116	0.947554	0.766278	0.716731	0.626397	0.727698	0.943672	0.929546
														1.03086	0.739409	1.05909	1.05376	1.14615	0.936946	0.768841	0.575185	0.685291	0.881996	0.747446	0.890579
														1.28893	1.00416	1.13346	1.16882	0.971113	1.00545	0.71781	0.712591	0.702081	0.754666	0.606749	0.907862
														1.13077	0.888201	1.09869	1.01977	0.911822	0.998202	0.714492	0.718711	0.723307	0.765629	0.809291	0.7214
														1.04883	0.900053	1.15762	0.893695	1.12023	0.990245	0.832822	0.697435	0.752413	0.860715	0.705506	0.776147

## Sheet: Figure 6
	Figure 6c							Figure 6e							Figure 6f
	vestib		contra		ipsi			vestib		contra		ipsi			vestib		contra		ipsi
	t0	t30	t0	t30	t0	t30		t0	t30	t0	t30	t0	t30		t0	t30	t0	t30	t0	t30
	0	-42.3552	0	-36.6966	0	-31.96		0	-32.6807	0	-11.4942	0	-31.1508		0	-42.3552	0	-15.5105	0	-30.5466
	0	-30.7156	0	-37.0798	0	-33.2498		0	-35.1441	0	1.36431	0	-29.2392		0	-30.7156	0	-46.2567	0	1.72793
	0	-23.7232	0	-21.6279	0	-39.6774		0	-40.3261	0	-58.223	0	-25.1181		0	-23.7232	0	-45.1431	0	-51.0913
	0	-38.9448	0	-63.2738	0	-41.7836		0	-30.1253	0	-29.446	0	-12.3192		0	-38.9448	0	-56.1363	0	-32.8571
	0	-19.7258	0	-19.6839	0	-27.5449		0	-39.1319	0	-4.23362	0	-24.6941		0	-19.7258	0	-51.5829	0	-22.0499
	0	-60.5964	0	-43.7027	0	-40.8782		0	16.6851	0	-37.6848	0	-38.6713		0	-60.5964	0	-45.6933	0	-35.1179
	0	-30.8483	0	-59.2281	0	-42.962									0	-18.9308	0	-50.2859	0	-49.01
															0	-43.317	0	-27.8657	0	5.20315
															0	-51.7347	0	-6.8122	0	-50.4501

## Sheet: Supplementary Figure 1
	Supplementary Figure 1b														Supplementary Figure 1c
	Control				TTX				TTX + agatoxin						Control	Agatoxin	Agatoxin + Mibefradil
	1 pulse	3 pulses	6 pulses	12 pulses	1 pulse	3 pulses	6 pulses	12 pulses	1 pulse	3 pulses	6 pulses	12 pulses			9.4	3.7	8.8
	5.68	13.03	9.76	10.24	10.05	38.5	41.68	34.17	1.69	5.01	9.08	9.85			26.7	4.3	6.5
	5.87	13	12.44	17.78	6.94	40.03	55.32	39.14	4.56	5	3.69	7.01			43.5	9.7	2.7
	7.64	10.75	9.4	14.85	8.74	31.38	41.48	29.26	8.4	1.75	5.34	7.97			50.3	15.5	3.1
	7.71	13.01	10.67	14.35	5.75	27.97	38.1	31.18	5.3	5.35	3.82	5.92			69.4	11.2	1.7
	5.54	9.48	8.43	10.56	7.74	31.59	32.72	27.76	3.5	4.33	5.62	6.07			44.5	8.2	1.9
	1.92	3	4.63	7.01	3.07	3.37	5.53	6.37	0.54	1.15	0.39	0.55			56.1	13.3	4.1
	2.99	3.87	5.94	6.58	1.65	5.09	6.88	8.41	1.11	0.96	0.39	0.55			59.5	11.1	3
	2.79	4.02	7.51	7.53	2.64	5.9	8.66	11.65	0.37	0.88	0.37	0.86			39.6	15.1	1.2
	6.95	31.77	26.91	27.51	8.03	14.9	21	29	4.4	11.9	13.07	9.8			19.1	17.3	11.9
	9.84	19.33	27.72	29.61	10.43	20.33	25.76	21.98	5.56	12.78	13.68	12.09			18.9	17.5	1.5
	7.07	13.33	18.33	18.93	10.57	14.43	18.27	35.44	5.95	8.46	9.52	14.75			27.7	15.5	5.2
	10.26	20.55	33.08	25.16	8.33	21.74	29.89	37.01	5.28	12.05	17.26	10.53			83.3	25.3	1.7
	9.24	16.22	20.04	27.78	12.6	20.71	25.9	43.78	5.88	11.58	15.6	12.95			11	3.7	6
	0.25	0.76	0.66	0.63	0.28	0.57	1.2	1.4	0.05	0.06	0.05	0.07			25.5	8.1	3
	0.18	0.79	1.52	1.12	0.35	0.78	2.19	2.99	0.06	0.07	0.05	0.17			53	9.2	2.6
	0.41	1.37	1.34	2.25	0.58	2.05	4.79	6.39	-0.06	-0.08	-0.03	-0.03			42.5	9.1	8
	0.29	1.21	1.34	1.82	0.54	1.24	2.69	3.69	0.25	0.04	0.07	0.02			29.8	10	4.6
	0.2	7.8	14.5	27.7	3.7	6	10.5	24.7							32.3	7	4.2
	5.2	5.2	8.9	19.2	2.1	6.9	6.4	16.9							51.7	11.2	0.7
	5.1	6.6	16.6	31.1	6.1	6	10.6	33.9							17.3	7.1	4.6
	6.5	7.2	19	34.5	13.5	8.4	14.1	34.7
	5.7	3.9	15.9	36.9	6.9	10.4	11.1	29.5
	3.6	9.8	6.8	12.38	8.4	7	15	17.7
	4.6	8.8	9.1	23.1	5.6	9.5	12.8	28.3
	4.2	4.1	11.7	26.3	4.4	8	13.5	37.2
	2.1	4.6	10	25.5	10.8	7.6	8.4	18.7
	2.7	7.4	17.3	39.1	3.5	5.5	24.8	45.3
	3.8	8.9	15.8	44.4	8.9	6.2	18.9	30.1
	1.7	5.4	12.3	33.6	6.8	5	17.4	30.6
	3.5	6.7	12	26.3	8.5	7.6	26	44.6
	2.4	4.2	16.5	37.8	5.3	4.2	31.6	58.4
	2.4	3.4	14.5	32.6	6.7	6.9	28.6	37.2
	6.1	4.4	18.1	39.8	8.1	5.8	38.3	51.2

## Sheet: Supplementary Figure 2
	Supplementary Figure 2d
	12p. 5mW	12p. 30mW
	0.770278	1.90437
	0.603679	1.59912
	0.54503	1.9554
	0.332287	1.37086
	0.58	1.87
	0.23	0.65

## Sheet: Supplementary Figure 3
	Supplementary Figure 3a													Supplementary Figure 3b
	Horizontal						Vertical							Horizontal						Vertical
	1mW	2mW	3mW	5mW	7.5mW	10mW	1mW	2mW	3mW	5mW	7.5mW	10mW		1mW	2mW	3mW	5mW	7.5mW	10mW	1mW	2mW	3mW	5mW	7.5mW	10mW
	-0.6	-1.2	-2.3	-2.7			-0.2	-0.6	-0.7	-1.1							1.3	1.4	4.6				0.3	0.5	0.9
						-2.8						-2.1						2.1						0.65
				-0.3		-1.8				-0.6		-2				1.5		2.3				0.3		0.5
	-2	-3	-3.63	-4		-4.3	-2.29	-2.42	-3.7	-4.5		-4.5		2.18	2.84	3.2		3.74		0.74	0.8	1.26		1.51
	0	-0.34	-0.68	-1.71		-2.385	0	-0.27	-0.61	-0.85		-1.245				0.67		0.79	1.005			0.42		0.78	0.55
	-0.64	-1.76	-2.42	-3.28	-3.12	-2.74	-0.91	-1.17	-1.58	-2.04	-1.84	-1.35		0.6	1.1	1.745	1.66	2.82		0.5	0.5	0.75		0.77
	-0.97	-1.34	-1.56	-2.07	-1.59	-2.02	-0.38	-0.56	-1.27	-2.28	-2.24	-3.73			0.37	0.49		0.39			0	0		0
	0	-0.2	-0.21	-0.43	-0.53	-0.9	-0.2	-0.4	-0.4	-1.3	-1.2	-2.56				0.14	0.24	0.35	0.38			0	0.17	0.35	0.21
	-0.35	-0.45	-0.45	-0.995		-2.01	-0.12	-0.25	-0.35	-0.54		-1.08				0.2	0.6	0.9	1.34			0.2	0.3	0.46	0.65
	0	-0.2	-0.4	-0.13	-0.5	-0.5	0	-0.18	-0.26	-0.55	-0.28	-0.4				1.56	1.6	2.5	3.3		0.4	0.4	0.4	0.75	0.65
	-1.45	-2.15	-2.3	-3.34	-4.1	-4.5	-0.4	-0.7	-0.95	-1.34	-3	-3.2		0.7	1.27	1.5	1.96	2.4	2.35	0.4	0.88	1	1.2	1.7	1.25
	-0.5	-1.05	-1.4	-1.41	-1.56	-2.5	-0.42	-1.05	-1.34	-2.3	-3.05	-4.95				1.6	2	1.95	1.9			0.6	0.8	0.8	0.7
	0	-0.5		-0.85	-1.26	-0.7	0	-0.4		-0.4	-1.2	-1.3		0.72		1.15	1.85	2.2		0.4		0.55	0.85	1.2

## Sheet: Supplementary Figure 4
	Supplementary Figure 4a						Supplementary Figure 4b
	Low Intensity		High Intensity				Low Intensity		High Intensity
	t0	t30	t0	t30			t0	t30	t0	t30
	0	17.7021	0	22.7873			0	10.2954	0	4.4573
	0	22.8673	0	9.47848			0	-30.7754	0	2.67194
	0	-16.6524	0	5.4055			0	-44.6876	0	6.08095
	0	-28.0421	0	40.0496			0	0.5971	0	12.1153
	0	23.4428	0	3.0675			0	-49.0486	0	-9.57892
	0	-18.0767	0	11.3423			0	-23.9381	0	3.52189
	0	-16.6305					0	-32.3042
	0	-18.4962					0	-13.495
	0	3.0631					0	-0.0159
	0	16.5154					0	-4.657
	0	-4.6511					0	-4.5917
	0	4.9285					0	2.0083
	0	20.6113					0	10.4638

[truncated: 1 more sheets: Supplementary Figure 5]
